# Supplementary material for: Pre-Intervention Assessment of Toxocara Infection in Dogs in Vietnam: A Community-Based Cross-Sectional Study
Source: Animals (Basel). 2026 May 3;16(9):1405. doi: 10.3390/ani16091405 (PMC13162858; doi:10.3390/ani16091405)
Supplement: Supplementary file 1 [file animals-16-01405-s001.zip]

Archive with 1 entries (1 files):
- animals-4263979-supplementary.pdf
